# Supplementary material for: Estimation of heritabilities and genetic correlations by time slices using predictivity in large genomic models
Source: Genetics. 2025 Apr 5;230(2):iyaf066. doi: 10.1093/genetics/iyaf066 (PMC12135196; doi:10.1093/genetics/iyaf066)
Supplement: iyaf066_Supplementary_Data [file iyaf066_supplementary_data.zip]

Archive with 2 entries (2 files):
- File_S1_GENETICS-2025-307960.r
- File_S2_GENETICS-2025-307960.r
