# Supplementary material for: Estimation of heritabilities and genetic correlations by time slices using predictivity in large genomic models
Source: Genetics. 2025 Apr 5;230(2):iyaf066. doi: 10.1093/genetics/iyaf066 (PMC12135196; doi:10.1093/genetics/iyaf066)
Supplement: iyaf066_Supplementary_Data [file iyaf066_supplementary_data.zip › File_S1_GENETICS-2025-307960.r]

### Simulating uncorrelated traits for 10 generation data; the selection in each generation is based on GEBV obtained from rrBLUP###

# July/31/2024 #


# Parameters #

# Two traits (h2 = 0.4, 0.1) uncorrelated
# Ne = 50
# 10 generations


# Simulate selection on the higher heritability trait


rm(list = ls())
library(package = "AlphaSimR")
library(package = "rrBLUP")
library(package = "tibble")
source(file = "functions.R")


print("Creating founder genome")
# Creating a smaller number of initial haplotypes
founderGenomes = runMacs(nInd = 40000,
                          nChr = 30,
                          segSites = 2000,
                          species = "CATTLE")

# Creating a larger founder population by randomly sampling haplotypes
#founderGenomes = sampleHaplo(founderGenomes, nInd=5000)

print("Founder genome created")
SP = SimParam$new(founderGenomes)

# Creating two uncorrelated traits
G = diag(2)
SP$addTraitA(nQtlPerChr = 100, mean=c(0,0), var=c(1,1),corA=G)

SP$setVarE(h2 = c(0.4,0.1))

SP$setSexes("yes_sys")

SP$addSnpChip(nSnpPerChr = 1665)

# Check that there is no overlap between SNPs and QTLs
snpMap = getSnpMap(snpChip = 1)
qtlMap = getQtlMap(trait = 1)
sum(snpMap$id %in% qtlMap$id)
rm(snpMap,qtlMap)


# Function to record data:
data_rec <- function(datafile, popname) {
  datafile = rbind(datafile,
                   tibble(Aid        = popname@id,
                          Sid        = popname@father,
                          Did        = popname@mother,
                          Trait      = popname@pheno,
                          Sex        = popname@sex,
                          TBV        = popname@gv,
                          Generation = Generation))
}

Parents = newPop(founderGenomes)
str(Parents)


# Randomly select 20k females and 13 males from the founder population to serve as base parents
# Note effective population size (Ne); Ne ~ 50, (4*20k*13)/(20k+13)
#Increased number of Dams to make the population larger and by keeping the effective population the same
Sires = selectInd(Parents, 13, use = "rand", sex = "M")
Dams = selectInd(Parents, 20000, use = "rand", sex = "F")
Generation = 0
print("Base parents selected")
# Prepare objects to store genotypes and phenotypes
genoM = list()
phenotypes = NULL


# We will also record base parents to have them for pedigree construction 
phenotypes = data_rec(phenotypes, c(Sires, Dams))


for(Generation in 1:10){
  #Generation = 1
  cat("Working on the Generation:", Generation, "\n")

  # Mate 13 sires and 20000 dams, and get 40000 progeny (20k male and 20k female)
  
  pop = randCross2(males = Sires, females = Dams, nCrosses = 20000, nProgeny = 2)

  # Export all genotypes and phenotypes 

  genoM[[Generation]] = pullSnpGeno(pop)


  phenotypes = data_rec(phenotypes, pop)
  
  # RR-BLUP with additve effects only
#changed pop with Parents from original script of Ivan
###################################################
# Run rrBLUP model with snp chip
#gsModel_A1 = RRBLUP(pop, snpChip = 1) # specify chip
# Check accuracy for entire population and 
#pop = setEBV(pop, gsModel_A1) 
#df[1,1] = cor(pop@gv,pop@ebv) 

y = pop@pheno[,1] 
G = A.mat(pullSnpGeno(pop, snpChip = 1)-1)
ans = mixed.solve(y = y, K = G)
cor(ans$u, pop@ebv) 
pop@ebv = as.matrix(ans$u) # assign EBVs to population


  # Select the best 50% (10k) females as replacement dams
  
  YoungDams = selectInd(pop, 10000, trait = 1, use = "ebv", sex = "F", selectTop = TRUE)
  
  #### Removing selection with a position based indexing
  
  Dams = c(YoungDams, Dams[1:10000])
  
  # Select the best 13 males as replacement sires (top 13/20000  as replacement sires (0.065%))
  YoungSires = selectInd(pop, 13, trait = 1, use = "ebv", sex = "M", selectTop = TRUE)
  
  Sires = c(YoungSires, Sires[1:5])
}
 ###########################

#################
  
  
genom.df <- do.call(rbind.data.frame, genoM)

# Look at phenotypes
#head(phenotypes)

snp_markers = do.call("rbind", genoM)
#dim(snp_markers)
#head(snp_markers[,1:5])

write.table(phenotypes, file='phenotypes', sep = " ", row.names = F, col.names = T)

print("Phenotype file written")

write.table(snp_markers, file='snp_markers', sep = " ", row.names = T, col.names = F)

print("Genotype file written")

print("Program finished")
