# Supplementary material for: Estimation of heritabilities and genetic correlations by time slices using predictivity in large genomic models
Source: Genetics. 2025 Apr 5;230(2):iyaf066. doi: 10.1093/genetics/iyaf066 (PMC12135196; doi:10.1093/genetics/iyaf066)
Supplement: iyaf066_Supplementary_Data [file iyaf066_supplementary_data.zip › File_S2_GENETICS-2025-307960.r]

#########################################\
#CREATE A THIRD TRAIT\40kdata
#########################################\
#Create a third trait (phenotype) from traits 1 and trait 2. Third trait builds in negative correlation with trait1\
########################################
system("sed '1d' phenotypes > phenotypes.txt")
A = read.table("phenotypes.txt",header=F)

data=A[20014:420013,1:9]

###################################\
#To obtain third trait genomic values, create above script using GV for trait 1 and 2


mean1=aggregate(x=A$V7, by = list(A$V9),FUN=mean)
#mean1\
#read meanG0\
G0=mean1[1:1,2]
G1=mean1[2:2,2]
G2=mean1[3:3,2]
G3=mean1[4:4,2]
G4=mean1[5:5,2]
G5=mean1[6:6,2]
G6=mean1[7:7,2]
G7=mean1[8:8,2]
G8=mean1[9:9,2]
G9=mean1[10:10,2]
G10=mean1[11:11,2]

#Create deviations: substract mean of trait 1 G0 from every other generation\
d1=G1-G0
d2=G2-G0
d3=G3-G0
d4=G4-G0
d5=G5-G0
d6=G6-G0
d7=G7-G0
d8=G8-G0
d9=G9-G0
d10=G10-G0

#read TBV of trait 1 preliminary as  T3 keep G1 to G10 data in column 7 (trait1-tbv)\

T3=A[20014:420013,7]
#make a vector of constants\
di=c(d1,d2,d3,d4,d5,d6,d7,d8,d9,d10)
#multiply each constant to 40000 observations in each generation\

result <- T3
for (i in seq_along(di)) {
  group_start <- (i - 1) * 40000+ 1  # Index of the first element in the group\
  group_end <- i * 40000  # Index of the last element in the group\
  result[group_start:group_end] <- result[group_start:group_end] * di[i]
}

T3_1=result
#multiply beta (you can keep changing values try 0.10) with the T3_1 and obtaining T3_2\

beta=0.10
T3_2=beta*(T3_1)
#Substract T3_2 from Trait2 geno (Column8 of A)\

T2=A[20014:420013,8]
T3n=T2-T3_2
#get variance of T3n and T2\
var(T3n)

var(T2)
x=var(T3n)/var(T2)
y=sqrt(x)
GV3=T3n/y
var(GV3)
##############
##get it for every generation
T2_1=T2[1:40000]
T2_2=T2[40001:80000]
T2_3=T2[80001:120000]
T2_4=T2[120001:160000]
T2_5=T2[160001:200000]
T2_6=T2[200001:240000]
T2_7=T2[240001:280000]
T2_8=T2[280001:320000]
T2_9=T2[320001:360000]
T2_10=T2[360001:400000]


T3n1=T3n[1:40000]
T3n2=T3n[40001:80000]
T3n3=T3n[80001:120000]
T3n4=T3n[120001:160000]
T3n5=T3n[160001:200000]
T3n6=T3n[200001:240000]
T3n7=T3n[240001:280000]
T3n8=T3n[280001:320000]
T3n9=T3n[320001:360000]
T3n10=T3n[360001:400000]

var(T3n1)
var(T3n2)
var(T3n3)
var(T3n4)
var(T3n5)
var(T3n6)
var(T3n7)
var(T3n8)
var(T3n9)
var(T3n10)


var(T2_1)
var(T2_2)
var(T2_3)
var(T2_4)
var(T2_5)
var(T2_6)
var(T2_7)
var(T2_8)
var(T2_9)
var(T2_10)

x1=var(T3n1)/var(T2_1)
y1=sqrt(x1)
z1=T3n1/y1

x2=var(T3n2)/var(T2_2)
y2=sqrt(x2)
z2=T3n2/y2

x3=var(T3n3)/var(T2_3)
y3=sqrt(x3)
z3=T3n3/y3

x4=var(T3n4)/var(T2_4)
y4=sqrt(x4)
z4=T3n4/y4

x5=var(T3n5)/var(T2_5)
y5=sqrt(x5)
z5=T3n5/y5

x6=var(T3n6)/var(T2_6)
y6=sqrt(x6)
z6=T3n6/y6

x7=var(T3n7)/var(T2_7)
y7=sqrt(x7)
z7=T3n7/y7

x8=var(T3n8)/var(T2_8)
y8=sqrt(x8)
z8=T3n8/y8

x9=var(T3n9)/var(T2_9)
y9=sqrt(x9)
z9=T3n9/y9

x10=var(T3n10)/var(T2_10)
y10=sqrt(x10)
z10=T3n10/y10


write.table(z1,"z1.txt",quote=F,row.names=F,sep="\t")
system("sed '1d' z1.txt>zz1.txt")     #use sed to cut first row
zz1=read.table("zz1.txt",sep="")


write.table(z2,"z2.txt",quote=F,row.names=F,sep="\t")
system("sed '1d' z2.txt>zz2.txt")     #use sed to cut first row
zz2=read.table("zz2.txt",sep="")

write.table(z3,"z3.txt",quote=F,row.names=F,sep="\t")
system("sed '1d' z3.txt>zz3.txt")     #use sed to cut first row
zz3=read.table("zz3.txt",sep="")

write.table(z4,"z4.txt",quote=F,row.names=F,sep="\t")
system("sed '1d' z4.txt>zz4.txt")     #use sed to cut first row
zz4=read.table("zz4.txt",sep="")

write.table(z5,"z5.txt",quote=F,row.names=F,sep="\t")
system("sed '1d' z5.txt>zz5.txt")     #use sed to cut first row
zz5=read.table("zz5.txt",sep="")

write.table(z6,"z6.txt",quote=F,row.names=F,sep="\t")
system("sed '1d' z6.txt>zz6.txt")     #use sed to cut first row
zz6=read.table("zz6.txt",sep="")

write.table(z7,"z7.txt",quote=F,row.names=F,sep="\t")
system("sed '1d' z7.txt>zz7.txt")     #use sed to cut first row
zz7=read.table("zz7.txt",sep="")

write.table(z8,"z8.txt",quote=F,row.names=F,sep="\t")
system("sed '1d' z8.txt>zz8.txt")     #use sed to cut first row
zz8=read.table("zz8.txt",sep="")

write.table(z9,"z9.txt",quote=F,row.names=F,sep="\t")
system("sed '1d' z9.txt>zz9.txt")     #use sed to cut first row
zz9=read.table("zz9.txt",sep="")

write.table(z10,"z10.txt",quote=F,row.names=F,sep="\t")
system("sed '1d' z10.txt>zz10.txt")     #use sed to cut first row
zz10=read.table("zz10.txt",sep="")


GV3=rbind(zz1,zz2,zz3,zz4,zz5,zz6,zz7,zz8,zz9,zz10)


#new trait geno is therefore GV3\ 

#column bind the things\
data=A[20014:420013,1:9]


new_data=cbind(data,GV3)

write.table(new_data,"forgv.txt",quote=F,row.names=F,sep=" ")
system("sed '1d' forgv.txt>gv3.txt")

gv3 = read.table("gv3.txt",header=F)

# Calculate actual genetic (GV based) correlation within different classes (generations 1 to 10) of the grouping variable within a dataset read as "A" for two variables GV of trait1 (V7) and V12 which is GV of trait3

correlation_by_group <- by(gv3, gv3$V9, function(group_data) {
  correlation <- cor(group_data$V7, group_data$V10)
  return(correlation)
})

print(correlation_by_group)


########################
##new phenotype create residual first
r1 <- rnorm(40000, mean = 0, sd = 3)
r2 <- rnorm(40000, mean = 0, sd = 3)
r3 <- rnorm(40000, mean = 0, sd = 3)
r4 <- rnorm(40000, mean = 0, sd = 3)
r5 <- rnorm(40000, mean = 0, sd = 3)
r6 <- rnorm(40000, mean = 0, sd = 3)
r7 <- rnorm(40000, mean = 0, sd = 3)
r8 <- rnorm(40000, mean = 0, sd = 3)
r9 <- rnorm(40000, mean = 0, sd = 3)
r10 <- rnorm(40000, mean = 0, sd = 3)


z1=z1+r1
z2=z2+r2
z3=z3+r3
z4=z4+r4
z5=z5+r5
z6=z6+r6
z7=z7+r7
z8=z8+r8
z9=z9+r9
z10=z10+r10

write.table(z1,"z1.txt",quote=F,row.names=F,sep="\t")
system("sed '1d' z1.txt>zz1.txt")     #use sed to cut first row
zz1=read.table("zz1.txt",sep="")


write.table(z2,"z2.txt",quote=F,row.names=F,sep="\t")
system("sed '1d' z2.txt>zz2.txt")     #use sed to cut first row
zz2=read.table("zz2.txt",sep="")

write.table(z3,"z3.txt",quote=F,row.names=F,sep="\t")
system("sed '1d' z3.txt>zz3.txt")     #use sed to cut first row
zz3=read.table("zz3.txt",sep="")

write.table(z4,"z4.txt",quote=F,row.names=F,sep="\t")
system("sed '1d' z4.txt>zz4.txt")     #use sed to cut first row
zz4=read.table("zz4.txt",sep="")

write.table(z5,"z5.txt",quote=F,row.names=F,sep="\t")
system("sed '1d' z5.txt>zz5.txt")     #use sed to cut first row
zz5=read.table("zz5.txt",sep="")

write.table(z6,"z6.txt",quote=F,row.names=F,sep="\t")
system("sed '1d' z6.txt>zz6.txt")     #use sed to cut first row
zz6=read.table("zz6.txt",sep="")

write.table(z7,"z7.txt",quote=F,row.names=F,sep="\t")
system("sed '1d' z7.txt>zz7.txt")     #use sed to cut first row
zz7=read.table("zz7.txt",sep="")

write.table(z8,"z8.txt",quote=F,row.names=F,sep="\t")
system("sed '1d' z8.txt>zz8.txt")     #use sed to cut first row
zz8=read.table("zz8.txt",sep="")

write.table(z9,"z9.txt",quote=F,row.names=F,sep="\t")
system("sed '1d' z9.txt>zz9.txt")     #use sed to cut first row
zz9=read.table("zz9.txt",sep="")

write.table(z10,"z10.txt",quote=F,row.names=F,sep="\t")
system("sed '1d' z10.txt>zz10.txt")     #use sed to cut first row
zz10=read.table("zz10.txt",sep="")


PV3=rbind(zz1,zz2,zz3,zz4,zz5,zz6,zz7,zz8,zz9,zz10)


new_data=cbind(data,GV3,PV3)

write.table(new_data,"data1.txt",quote=F,row.names=F,sep=" ")
system("sed '1d' data1.txt>data.txt")

gv3 = read.table("data.txt",header=F)

# data.txt has three columns as pedigree C4: T1, C5:T2, C6: sex, C7:gvT1, C8:gvT2, C9:Gen, C10:gvT3, c11:PV-T3


Vp1=gv3[1:400000,4]

##############
##get it for every generation
Vp1_1=Vp1[1:40000]
Vp1_2=Vp1[40001:80000]
Vp1_3=Vp1[80001:120000]
Vp1_4=Vp1[120001:160000]
Vp1_5=Vp1[160001:200000]
Vp1_6=Vp1[200001:240000]
Vp1_7=Vp1[240001:280000]
Vp1_8=Vp1[280001:320000]
Vp1_9=Vp1[320001:360000]
Vp1_10=Vp1[360001:400000]

###GV for trait1
Vg1=gv3[1:400000,7]

##############
##get it for every generation
Vg1_1=Vg1[1:40000]
Vg1_2=Vg1[40001:80000]
Vg1_3=Vg1[80001:120000]
Vg1_4=Vg1[120001:160000]
Vg1_5=Vg1[160001:200000]
Vg1_6=Vg1[200001:240000]
Vg1_7=Vg1[240001:280000]
Vg1_8=Vg1[280001:320000]
Vg1_9=Vg1[320001:360000]
Vg1_10=Vg1[360001:400000]

############
Vp3=gv3[1:400000,11]

##############
##get it for every generation
Vp3_1=Vp3[1:40000]
Vp3_2=Vp3[40001:80000]
Vp3_3=Vp3[80001:120000]
Vp3_4=Vp3[120001:160000]
Vp3_5=Vp3[160001:200000]
Vp3_6=Vp3[200001:240000]
Vp3_7=Vp3[240001:280000]
Vp3_8=Vp3[280001:320000]
Vp3_9=Vp3[320001:360000]
Vp3_10=Vp3[360001:400000]

###GV for trait1
Vg3=gv3[1:400000,10]

##############
##get it for every generation
Vg3_1=Vg3[1:40000]
Vg3_2=Vg3[40001:80000]
Vg3_3=Vg3[80001:120000]
Vg3_4=Vg3[120001:160000]
Vg3_5=Vg3[160001:200000]
Vg3_6=Vg3[200001:240000]
Vg3_7=Vg3[240001:280000]
Vg3_8=Vg3[280001:320000]
Vg3_9=Vg3[320001:360000]
Vg3_10=Vg3[360001:400000]

h1_1=var(Vg1_1)/var(Vp1_1)
h1_2=var(Vg1_2)/var(Vp1_2)
h1_3=var(Vg1_3)/var(Vp1_3)
h1_4=var(Vg1_4)/var(Vp1_4)
h1_5=var(Vg1_5)/var(Vp1_5)
h1_6=var(Vg1_6)/var(Vp1_6)
h1_7=var(Vg1_7)/var(Vp1_7)
h1_8=var(Vg1_8)/var(Vp1_8)
h1_9=var(Vg1_9)/var(Vp1_9)
h1_10=var(Vg1_10)/var(Vp1_10)
h3_1=var(Vg3_1)/var(Vp3_1)
h3_2=var(Vg3_2)/var(Vp3_2)
h3_3=var(Vg3_3)/var(Vp3_3)
h3_4=var(Vg3_4)/var(Vp3_4)
h3_5=var(Vg3_5)/var(Vp3_5)
h3_6=var(Vg3_6)/var(Vp3_6)
h3_7=var(Vg3_7)/var(Vp3_7)
h3_8=var(Vg3_8)/var(Vp3_8)
h3_9=var(Vg3_9)/var(Vp3_9)
h3_10=var(Vg3_10)/var(Vp3_10)

cat(h1_1, h1_2, h1_3, h1_4, h1_5, h1_6, h1_7, h1_8, h1_9, h1_10, h3_1, h3_2, h3_3, h3_4, h3_5, h3_6, h3_7, h3_8, h3_9, h3_10, "\n")


# data.txt has three columns as pedigree C4: T1, C5:T2, C6: sex, C7:gvT1, C8:gvT2, C9:Gen, C10:gvT3, c11:PV-T3

#sed 's/"//g' data.txt > temp1
#tail -400000 temp1 > clean_pheno
#awk '{print $1,$2,$3}' clean_pheno | sort +0 -1 > pedigree
#awk '{print $1,$4+15,$5+15,$11+15,15,$9}' clean_pheno > renum.dat
#fixing length of column 2 3 and 4 to 3 decimals
#awk '{printf "%s %.3f %.3f %.3f %s %s\n", $1, $2, $3, $4, $5, $6}' renum.dat > temp && mv temp renum.dat
#convert sex M to 1 F = 2
#sed -i 's/M/1/g; s/F/2/g' renum.dat
